# Supplementary material for: Australian Allograpta Osten Sacken (Diptera, Syrphidae)
Source: Zookeys. 2015 Jul 15;(513):65–78. doi: 10.3897/zookeys.513.9671 (PMC4524278; doi:10.3897/zookeys.513.9671)
Supplement: XML Treatment for Allograpta alamacula [file zookeys.513.9671-treatment1.xml]

<!DOCTYPE tp:taxon-treatment
  PUBLIC "-//TaxonX//DTD Taxonomic Treatment Publishing DTD v0 20100105//EN" "tax-treatment-NSO.dtd">
<tp:taxon-treatment xmlns:tp="http://www.plazi.org/taxpub"><tp:treatment-meta><kwd-group><label>Taxon classification</label><kwd><named-content content-type="kingdom">Animalia</named-content></kwd><kwd><named-content content-type="order">Diptera</named-content></kwd><kwd><named-content content-type="family">Syrphidae</named-content></kwd></kwd-group><mixed-citation publication-type="journal"><person-group><name><surname>Mengual</surname><given-names>Ximo</given-names></name><name><surname>Thompson</surname><given-names>F. Christian</given-names></name></person-group><article-title>Australian <italic><tp:taxon-name><tp:taxon-name-part taxon-name-part-type="genus">Allograpta</tp:taxon-name-part></tp:taxon-name></italic> Osten Sacken (<tp:taxon-name><tp:taxon-name-part taxon-name-part-type="order">Diptera</tp:taxon-name-part></tp:taxon-name>, <tp:taxon-name><tp:taxon-name-part taxon-name-part-type="family">Syrphidae</tp:taxon-name-part></tp:taxon-name>)</article-title><source>Zookeys</source><day>15</day><month>7</month><year>2015</year><volume>2015</volume><issue>513</issue><fpage>65</fpage><lpage>78</lpage><pub-id pub-id-type="doi">10.3897/zookeys.513.9671</pub-id></mixed-citation></tp:treatment-meta><tp:nomenclature><tp:taxon-name>
                        <tp:taxon-name-part taxon-name-part-type="genus">Allograpta</tp:taxon-name-part>
                        <tp:taxon-name-part taxon-name-part-type="species">alamacula</tp:taxon-name-part>
                    </tp:taxon-name><tp:taxon-authority>Carver, 2003</tp:taxon-authority><xref ref-type="fig" rid="F1">Figure 1</xref><xref ref-type="fig" rid="F3">, 17</xref><tp:nomenclature-citation-list><tp:nomenclature-citation><tp:taxon-name><tp:taxon-name-part taxon-name-part-type="genus">Allograpta</tp:taxon-name-part> <tp:taxon-name-part taxon-name-part-type="species">alamacula</tp:taxon-name-part></tp:taxon-name><comment> Carver in <xref ref-type="bibr" rid="B4">Carver and Thompson 2003</xref>: 37; fig. 1 (habitus), fig. 2 (male genitalia). Type-locality: Australia, Queensland, Indooroopilly [HT male, ANIC].</comment></tp:nomenclature-citation></tp:nomenclature-citation-list></tp:nomenclature><tp:treatment-sec sec-type="Diagnosis"><title>Diagnosis.</title><p>Face straight, with large tubercle; oral opening about 2 times as long as wide, with oral apex at level of antennal base; antennal pits confluent; plumula absent; subscutellar pile fringe absent; wing broadly bare basomedially, with apical dark macula; alula broad, as broad as cell bm; metasternum bare; abdomen elongate.</p></tp:treatment-sec><tp:treatment-sec sec-type="Biology"><title>Biology.</title><p>Carver reared her species from maggots preying on the whitefly species <italic><tp:taxon-name><tp:taxon-name-part taxon-name-part-type="genus">Aleurocanthus</tp:taxon-name-part> <tp:taxon-name-part taxon-name-part-type="species">t-signatus</tp:taxon-name-part></tp:taxon-name></italic> (Maskell, 1896) (<tp:taxon-name><tp:taxon-name-part taxon-name-part-type="order">Hemiptera</tp:taxon-name-part></tp:taxon-name>, <tp:taxon-name><tp:taxon-name-part taxon-name-part-type="family">Aleyrodidae</tp:taxon-name-part></tp:taxon-name>) (<xref ref-type="bibr" rid="B4">Carver and Thompson 2003</xref>).</p></tp:treatment-sec><tp:treatment-sec sec-type="Distribution"><title>Distribution.</title><p>Australia (New South Wales, Queensland); Fig. <xref ref-type="fig" rid="F3">17</xref>.</p><fig id="F3" position="float" orientation="portrait"><label>Figures 17–18.</label><caption><p>Distribution of the Australian <italic><tp:taxon-name><tp:taxon-name-part taxon-name-part-type="genus">Allograpta</tp:taxon-name-part></tp:taxon-name></italic> species: <bold>17</bold> <italic><tp:taxon-name><tp:taxon-name-part taxon-name-part-type="genus">Allograpta</tp:taxon-name-part> <tp:taxon-name-part taxon-name-part-type="species">alamacula</tp:taxon-name-part></tp:taxon-name></italic> (pink circles) and <italic><tp:taxon-name><tp:taxon-name-part taxon-name-part-type="genus">Allograpta</tp:taxon-name-part> <tp:taxon-name-part taxon-name-part-type="species">australensis</tp:taxon-name-part></tp:taxon-name></italic> (green inverted triangles) <bold>18</bold> <italic><tp:taxon-name><tp:taxon-name-part taxon-name-part-type="genus">Allograpta</tp:taxon-name-part> <tp:taxon-name-part taxon-name-part-type="species">terraenovae</tp:taxon-name-part></tp:taxon-name></italic> sp. n. (orange triangles) and <italic><tp:taxon-name><tp:taxon-name-part taxon-name-part-type="genus">Allograpta</tp:taxon-name-part> <tp:taxon-name-part taxon-name-part-type="species">notiale</tp:taxon-name-part></tp:taxon-name></italic> (blue circles).</p></caption><graphic xmlns:xlink="http://www.w3.org/1999/xlink" xlink:href="zookeys-513-065-g003.jpg" position="float" orientation="portrait" xlink:type="simple" id="oo_47243.jpg"/></fig></tp:treatment-sec><tp:treatment-sec><!--Section generated to contain objects referenced in tp:taxon-treatment.--><fig id="F1" position="float" orientation="portrait"><label>Figures 1–8.</label><caption><p>Australian <italic><tp:taxon-name><tp:taxon-name-part taxon-name-part-type="genus">Allograpta</tp:taxon-name-part></tp:taxon-name></italic> species: <bold>1</bold> <italic><tp:taxon-name><tp:taxon-name-part taxon-name-part-type="genus">Allograpta</tp:taxon-name-part> <tp:taxon-name-part taxon-name-part-type="species">alamacula</tp:taxon-name-part></tp:taxon-name></italic>, male, dorsal <bold>2–4</bold> <italic><tp:taxon-name><tp:taxon-name-part taxon-name-part-type="genus">Allograpta</tp:taxon-name-part> <tp:taxon-name-part taxon-name-part-type="species">australensis</tp:taxon-name-part></tp:taxon-name></italic>: <bold>2</bold> male, dorsal <bold>3</bold> male, lateral <bold>4</bold> male, frontal <bold>5–8</bold> <italic><tp:taxon-name><tp:taxon-name-part taxon-name-part-type="genus">Allograpta</tp:taxon-name-part> <tp:taxon-name-part taxon-name-part-type="species">terraenovae</tp:taxon-name-part></tp:taxon-name></italic> sp. n.: <bold>5</bold> male (holotype), lateral <bold>6</bold> male (holotype), frontal <bold>7</bold> female (paratype), lateral <bold>8</bold> female (paratype), frontal. Scale for lateral and dorsal views: 2 mm. Scale for frontal views: 1 mm.</p></caption><graphic xmlns:xlink="http://www.w3.org/1999/xlink" xlink:href="zookeys-513-065-g001.jpg" position="float" orientation="portrait" xlink:type="simple" id="oo_47241.jpg"/></fig></tp:treatment-sec><ref-list><ref id="B4"><mixed-citation xmlns:xlink="http://www.w3.org/1999/xlink" xlink:type="simple"><person-group><name name-style="western"><surname>Carver</surname><given-names>M</given-names></name><name name-style="western"><surname>Thompson</surname><given-names>FC</given-names></name></person-group> (<year>2003</year>) <article-title>Two new species of <tp:taxon-name><tp:taxon-name-part taxon-name-part-type="family">Syrphidae</tp:taxon-name-part></tp:taxon-name> (<tp:taxon-name><tp:taxon-name-part taxon-name-part-type="order">Diptera</tp:taxon-name-part></tp:taxon-name>) from Australia.</article-title> <source>Studia dipterologica</source> <volume>10</volume>: <fpage>37</fpage>–<lpage>41</lpage>. </mixed-citation></ref></ref-list></tp:taxon-treatment>
