# Supplementary material for: Australian Allograpta Osten Sacken (Diptera, Syrphidae)
Source: Zookeys. 2015 Jul 15;(513):65–78. doi: 10.3897/zookeys.513.9671 (PMC4524278; doi:10.3897/zookeys.513.9671)
Supplement: XML Treatment for Allograpta australensis [file zookeys.513.9671-treatment2.xml]

<!DOCTYPE tp:taxon-treatment
  PUBLIC "-//TaxonX//DTD Taxonomic Treatment Publishing DTD v0 20100105//EN" "tax-treatment-NSO.dtd">
<tp:taxon-treatment xmlns:tp="http://www.plazi.org/taxpub"><tp:treatment-meta><kwd-group><label>Taxon classification</label><kwd><named-content content-type="kingdom">Animalia</named-content></kwd><kwd><named-content content-type="order">Diptera</named-content></kwd><kwd><named-content content-type="family">Syrphidae</named-content></kwd></kwd-group><mixed-citation publication-type="journal"><person-group><name><surname>Mengual</surname><given-names>Ximo</given-names></name><name><surname>Thompson</surname><given-names>F. Christian</given-names></name></person-group><article-title>Australian <italic><tp:taxon-name><tp:taxon-name-part taxon-name-part-type="genus">Allograpta</tp:taxon-name-part></tp:taxon-name></italic> Osten Sacken (<tp:taxon-name><tp:taxon-name-part taxon-name-part-type="order">Diptera</tp:taxon-name-part></tp:taxon-name>, <tp:taxon-name><tp:taxon-name-part taxon-name-part-type="family">Syrphidae</tp:taxon-name-part></tp:taxon-name>)</article-title><source>Zookeys</source><day>15</day><month>7</month><year>2015</year><volume>2015</volume><issue>513</issue><fpage>65</fpage><lpage>78</lpage><pub-id pub-id-type="doi">10.3897/zookeys.513.9671</pub-id></mixed-citation></tp:treatment-meta><tp:nomenclature><tp:taxon-name>
                        <tp:taxon-name-part taxon-name-part-type="genus">Allograpta</tp:taxon-name-part>
                        <tp:taxon-name-part taxon-name-part-type="species">australensis</tp:taxon-name-part>
                    </tp:taxon-name><tp:taxon-authority>(Schiner, 1868)</tp:taxon-authority><xref ref-type="fig" rid="F1">Figures 2–4</xref><xref ref-type="fig" rid="F3">, 17</xref><tp:nomenclature-citation-list><tp:nomenclature-citation><tp:taxon-name><tp:taxon-name-part taxon-name-part-type="genus">Melithreptus</tp:taxon-name-part> <tp:taxon-name-part taxon-name-part-type="species">australensis</tp:taxon-name-part></tp:taxon-name><comment> Schiner, 1868: 347. Type-locality: Australia, Sydney [HT female, NMW]. Holotype presumably lost (<xref ref-type="bibr" rid="B29">Vockeroth 1971</xref>: 1628), corroborated by first author (XM).</comment></tp:nomenclature-citation><tp:nomenclature-citation><tp:taxon-name><tp:taxon-name-part taxon-name-part-type="genus">Syrphus</tp:taxon-name-part> <tp:taxon-name-part taxon-name-part-type="species">pallidus</tp:taxon-name-part></tp:taxon-name><comment> Bigot, 1884: 93. Type-locality: “Australie” [HT male, UMO]. <xref ref-type="bibr" rid="B13">Kertész 1910</xref>: 124 (cat. cit.); <xref ref-type="bibr" rid="B9">Hull 1936</xref>: 194 (distr.). <bold>Syn. n.</bold></comment></tp:nomenclature-citation><tp:nomenclature-citation><tp:taxon-name><tp:taxon-name-part taxon-name-part-type="genus">Sphaerophoria</tp:taxon-name-part> <tp:taxon-name-part taxon-name-part-type="species">australensis</tp:taxon-name-part></tp:taxon-name><comment>: <xref ref-type="bibr" rid="B13">Kertész 1910</xref>: 135 (cat. cit.); <xref ref-type="bibr" rid="B5">Curran and Bryan 1926</xref>: 129 (descr. note, distr.); <xref ref-type="bibr" rid="B9">Hull 1936</xref>: 195 (distr.).</comment></tp:nomenclature-citation><tp:nomenclature-citation><tp:taxon-name><tp:taxon-name-part taxon-name-part-type="genus">Allograpta</tp:taxon-name-part> <tp:taxon-name-part taxon-name-part-type="species">javana</tp:taxon-name-part></tp:taxon-name><comment> (Wiedemann, 1824) of Australian authors; Hardy, 1933: 13 (as <italic><tp:taxon-name><tp:taxon-name-part taxon-name-part-type="genus">Sphaerophoria</tp:taxon-name-part> <tp:taxon-name-part taxon-name-part-type="species">javana</tp:taxon-name-part></tp:taxon-name></italic>; distr., syn. of <italic><tp:taxon-name><tp:taxon-name-part taxon-name-part-type="species">australensis</tp:taxon-name-part></tp:taxon-name></italic> Schiner).</comment></tp:nomenclature-citation><tp:nomenclature-citation><tp:taxon-name><tp:taxon-name-part taxon-name-part-type="genus">Allograpta</tp:taxon-name-part> <tp:taxon-name-part taxon-name-part-type="species">australensis</tp:taxon-name-part></tp:taxon-name><comment>: <xref ref-type="bibr" rid="B29">Vockeroth 1971</xref>: 1628 (rev. status, diff. <italic><tp:taxon-name><tp:taxon-name-part taxon-name-part-type="species">iavanus</tp:taxon-name-part></tp:taxon-name></italic> Wiedemann, figures); <xref ref-type="bibr" rid="B26">Thompson and Vockeroth 1989</xref>: 441 (cat. cit.).</comment></tp:nomenclature-citation><tp:nomenclature-citation><tp:taxon-name><tp:taxon-name-part taxon-name-part-type="genus">Allograpta</tp:taxon-name-part> <tp:taxon-name-part taxon-name-part-type="species">pallida</tp:taxon-name-part></tp:taxon-name><comment>: <xref ref-type="bibr" rid="B26">Thompson and Vockeroth 1989</xref>: 442 (cat. cit.).</comment></tp:nomenclature-citation></tp:nomenclature-citation-list></tp:nomenclature><tp:treatment-sec sec-type="Diagnosis"><title>Diagnosis</title><p>(modified from <xref ref-type="bibr" rid="B29">Vockeroth 1971</xref>). Face produced forward below, ventral margin of head long and oblique; yellow maculae of 2<sup>nd</sup> tergum (sometimes fused in female) narrowed laterally but extending narrowly to margins of tergum; yellow fasciae of 3<sup>rd</sup> and 4<sup>th</sup> terga strongly narrowed laterally and not extending to margins of terga; apex of metafemur and broad base and apex of metatibia brown to yellow-brown or black, the yellow annulus (ring) at middle of metatibia very poorly defined (some males without annulus).</p></tp:treatment-sec><tp:treatment-sec sec-type="Distribution"><title>Distribution.</title><p>Australia (Queensland, New South Wales, Northern Territory, Norfolk Island); Fig. <xref ref-type="fig" rid="F3">17</xref>.</p></tp:treatment-sec><tp:treatment-sec sec-type="Biology"><title>Biology.</title><p>In the ANIC collection, there is a series of males and females collected as larvae on flowers of <italic><tp:taxon-name><tp:taxon-name-part taxon-name-part-type="genus">Eucalyptus</tp:taxon-name-part></tp:taxon-name></italic>.</p></tp:treatment-sec><tp:treatment-sec sec-type="Remarks"><title>Remarks.</title><p>The holotype of <italic><tp:taxon-name><tp:taxon-name-part taxon-name-part-type="genus">Syrphus</tp:taxon-name-part> <tp:taxon-name-part taxon-name-part-type="species">pallidus</tp:taxon-name-part></tp:taxon-name></italic> Bigot was examined and was found to be the same species as <italic><tp:taxon-name><tp:taxon-name-part taxon-name-part-type="species">australensis</tp:taxon-name-part></tp:taxon-name></italic> Schiner.</p></tp:treatment-sec><tp:treatment-sec><!--Section generated to contain objects referenced in tp:taxon-treatment.--><fig id="F1" position="float" orientation="portrait"><label>Figures 1–8.</label><caption><p>Australian <italic><tp:taxon-name><tp:taxon-name-part taxon-name-part-type="genus">Allograpta</tp:taxon-name-part></tp:taxon-name></italic> species: <bold>1</bold> <italic><tp:taxon-name><tp:taxon-name-part taxon-name-part-type="genus">Allograpta</tp:taxon-name-part> <tp:taxon-name-part taxon-name-part-type="species">alamacula</tp:taxon-name-part></tp:taxon-name></italic>, male, dorsal <bold>2–4</bold> <italic><tp:taxon-name><tp:taxon-name-part taxon-name-part-type="genus">Allograpta</tp:taxon-name-part> <tp:taxon-name-part taxon-name-part-type="species">australensis</tp:taxon-name-part></tp:taxon-name></italic>: <bold>2</bold> male, dorsal <bold>3</bold> male, lateral <bold>4</bold> male, frontal <bold>5–8</bold> <italic><tp:taxon-name><tp:taxon-name-part taxon-name-part-type="genus">Allograpta</tp:taxon-name-part> <tp:taxon-name-part taxon-name-part-type="species">terraenovae</tp:taxon-name-part></tp:taxon-name></italic> sp. n.: <bold>5</bold> male (holotype), lateral <bold>6</bold> male (holotype), frontal <bold>7</bold> female (paratype), lateral <bold>8</bold> female (paratype), frontal. Scale for lateral and dorsal views: 2 mm. Scale for frontal views: 1 mm.</p></caption><graphic xmlns:xlink="http://www.w3.org/1999/xlink" xlink:href="zookeys-513-065-g001.jpg" position="float" orientation="portrait" xlink:type="simple" id="oo_47241.jpg"/></fig><fig id="F3" position="float" orientation="portrait"><label>Figures 17–18.</label><caption><p>Distribution of the Australian <italic><tp:taxon-name><tp:taxon-name-part taxon-name-part-type="genus">Allograpta</tp:taxon-name-part></tp:taxon-name></italic> species: <bold>17</bold> <italic><tp:taxon-name><tp:taxon-name-part taxon-name-part-type="genus">Allograpta</tp:taxon-name-part> <tp:taxon-name-part taxon-name-part-type="species">alamacula</tp:taxon-name-part></tp:taxon-name></italic> (pink circles) and <italic><tp:taxon-name><tp:taxon-name-part taxon-name-part-type="genus">Allograpta</tp:taxon-name-part> <tp:taxon-name-part taxon-name-part-type="species">australensis</tp:taxon-name-part></tp:taxon-name></italic> (green inverted triangles) <bold>18</bold> <italic><tp:taxon-name><tp:taxon-name-part taxon-name-part-type="genus">Allograpta</tp:taxon-name-part> <tp:taxon-name-part taxon-name-part-type="species">terraenovae</tp:taxon-name-part></tp:taxon-name></italic> sp. n. (orange triangles) and <italic><tp:taxon-name><tp:taxon-name-part taxon-name-part-type="genus">Allograpta</tp:taxon-name-part> <tp:taxon-name-part taxon-name-part-type="species">notiale</tp:taxon-name-part></tp:taxon-name></italic> (blue circles).</p></caption><graphic xmlns:xlink="http://www.w3.org/1999/xlink" xlink:href="zookeys-513-065-g003.jpg" position="float" orientation="portrait" xlink:type="simple" id="oo_47243.jpg"/></fig></tp:treatment-sec><ref-list><ref id="B29"><mixed-citation xmlns:xlink="http://www.w3.org/1999/xlink" xlink:type="simple"><person-group><name name-style="western"><surname>Vockeroth</surname><given-names>JR</given-names></name></person-group> (<year>1971</year>) <article-title>The identity of some Holarctic and Old World species of <italic><tp:taxon-name><tp:taxon-name-part taxon-name-part-type="genus">Sphaerophoria</tp:taxon-name-part></tp:taxon-name></italic> (<tp:taxon-name><tp:taxon-name-part taxon-name-part-type="order">Diptera</tp:taxon-name-part></tp:taxon-name>: <tp:taxon-name><tp:taxon-name-part taxon-name-part-type="family">Syrphidae</tp:taxon-name-part></tp:taxon-name>).</article-title> <source>The Canadian Entomologist</source> <volume>103</volume>: <fpage>1627</fpage>–<lpage>1634</lpage>. doi: <ext-link ext-link-type="doi" xlink:href="10.4039/Ent1031627-11" xlink:type="simple">10.4039/Ent1031627-11</ext-link> </mixed-citation></ref><ref id="B13"><mixed-citation xmlns:xlink="http://www.w3.org/1999/xlink" xlink:type="simple"><person-group><name name-style="western"><surname>Kertész</surname><given-names>K</given-names></name></person-group> (<year>1910</year>) <source>Catalogus Dipterorum hucusque descriptorum. Volumen VII. <tp:taxon-name><tp:taxon-name-part taxon-name-part-type="family">Syrphidae</tp:taxon-name-part></tp:taxon-name>, <tp:taxon-name><tp:taxon-name-part taxon-name-part-type="family">Dorylaidae</tp:taxon-name-part></tp:taxon-name>, <tp:taxon-name><tp:taxon-name-part taxon-name-part-type="family">Phoridae</tp:taxon-name-part></tp:taxon-name>, <tp:taxon-name><tp:taxon-name-part taxon-name-part-type="family">Clythiidae</tp:taxon-name-part></tp:taxon-name>.</source> <publisher-name>Museum Nationale Hungaricum</publisher-name>, <publisher-loc>Budapestini [= Budapest]</publisher-loc>, <size units="page">470 pp</size>. </mixed-citation></ref><ref id="B9"><mixed-citation xmlns:xlink="http://www.w3.org/1999/xlink" xlink:type="simple"><person-group><name name-style="western"><surname>Hull</surname><given-names>FM</given-names></name></person-group> (<year>1936</year>) <article-title>A checklist of the described species of <tp:taxon-name><tp:taxon-name-part taxon-name-part-type="family">Syrphidae</tp:taxon-name-part></tp:taxon-name> from Australia and the regional islands.</article-title> <source>Journal of the Federated Malay States Museums</source> <volume>18</volume>: <fpage>190</fpage>–<lpage>212</lpage>. </mixed-citation></ref><ref id="B5"><mixed-citation xmlns:xlink="http://www.w3.org/1999/xlink" xlink:type="simple"><person-group><name name-style="western"><surname>Curran</surname><given-names>CH</given-names></name><name name-style="western"><surname>Bryan</surname><given-names>EH Jr</given-names></name></person-group> (<year>1926</year>) <article-title>New Australian <tp:taxon-name><tp:taxon-name-part taxon-name-part-type="family">Syrphidae</tp:taxon-name-part></tp:taxon-name> (<tp:taxon-name><tp:taxon-name-part taxon-name-part-type="order">Diptera</tp:taxon-name-part></tp:taxon-name>) in the Bishop Museum.</article-title> <source>Proceeding of the Linnean Society of New South Wales</source> <volume>51</volume>: <fpage>129</fpage>–<lpage>133</lpage>. </mixed-citation></ref><ref id="B26"><mixed-citation xmlns:xlink="http://www.w3.org/1999/xlink" xlink:type="simple"><person-group><name name-style="western"><surname>Thompson</surname><given-names>FC</given-names></name><name name-style="western"><surname>Vockeroth</surname><given-names>JR</given-names></name></person-group> (<year>1989</year>) <article-title>Family <tp:taxon-name><tp:taxon-name-part taxon-name-part-type="family">Syrphidae</tp:taxon-name-part></tp:taxon-name>.</article-title> In: <person-group><name name-style="western"><surname>Evenhuis</surname><given-names>NL</given-names></name></person-group> (<role>Eds</role>) <issue-title>Catalog of the Diptera of the Australasian and Oceanian Regions.</issue-title> <source>Bishop Museum Special Publication</source> <volume>86</volume>: <fpage>437</fpage>–<lpage>458</lpage>. </mixed-citation></ref></ref-list></tp:taxon-treatment>
