# Supplementary material for: Australian Allograpta Osten Sacken (Diptera, Syrphidae)
Source: Zookeys. 2015 Jul 15;(513):65–78. doi: 10.3897/zookeys.513.9671 (PMC4524278; doi:10.3897/zookeys.513.9671)
Supplement: XML Treatment for Allograpta javana [file zookeys.513.9671-treatment3.xml]

<!DOCTYPE tp:taxon-treatment
  PUBLIC "-//TaxonX//DTD Taxonomic Treatment Publishing DTD v0 20100105//EN" "tax-treatment-NSO.dtd">
<tp:taxon-treatment xmlns:tp="http://www.plazi.org/taxpub"><tp:treatment-meta><kwd-group><label>Taxon classification</label><kwd><named-content content-type="kingdom">Animalia</named-content></kwd><kwd><named-content content-type="order">Diptera</named-content></kwd><kwd><named-content content-type="family">Syrphidae</named-content></kwd></kwd-group><mixed-citation publication-type="journal"><person-group><name><surname>Mengual</surname><given-names>Ximo</given-names></name><name><surname>Thompson</surname><given-names>F. Christian</given-names></name></person-group><article-title>Australian <italic><tp:taxon-name><tp:taxon-name-part taxon-name-part-type="genus">Allograpta</tp:taxon-name-part></tp:taxon-name></italic> Osten Sacken (<tp:taxon-name><tp:taxon-name-part taxon-name-part-type="order">Diptera</tp:taxon-name-part></tp:taxon-name>, <tp:taxon-name><tp:taxon-name-part taxon-name-part-type="family">Syrphidae</tp:taxon-name-part></tp:taxon-name>)</article-title><source>Zookeys</source><day>15</day><month>7</month><year>2015</year><volume>2015</volume><issue>513</issue><fpage>65</fpage><lpage>78</lpage><pub-id pub-id-type="doi">10.3897/zookeys.513.9671</pub-id></mixed-citation></tp:treatment-meta><tp:nomenclature><tp:taxon-name>
                        <tp:taxon-name-part taxon-name-part-type="genus">Allograpta</tp:taxon-name-part>
                        <tp:taxon-name-part taxon-name-part-type="species">javana</tp:taxon-name-part>
                    </tp:taxon-name><tp:taxon-authority>(Wiedemann, 1824)</tp:taxon-authority><tp:nomenclature-citation-list><tp:nomenclature-citation><tp:taxon-name><tp:taxon-name-part taxon-name-part-type="genus">Syrphus</tp:taxon-name-part> <tp:taxon-name-part taxon-name-part-type="species">iavanus</tp:taxon-name-part></tp:taxon-name><comment> Wiedemann, 1824: 34. Type-locality: Indonesia, Java [LT here designated, NMW].</comment></tp:nomenclature-citation><tp:nomenclature-citation><tp:taxon-name><tp:taxon-name-part taxon-name-part-type="genus">Syrphus</tp:taxon-name-part> <tp:taxon-name-part taxon-name-part-type="species">javanus</tp:taxon-name-part></tp:taxon-name><comment>: <xref ref-type="bibr" rid="B32">Wiedemann 1830</xref>: 131 (emendation, redescription); <xref ref-type="bibr" rid="B33">Zimsen 1954</xref>: 19 (no type specimen in Copenhagen), here verified.</comment></tp:nomenclature-citation><tp:nomenclature-citation><tp:taxon-name><tp:taxon-name-part taxon-name-part-type="genus">Sphaerophoria</tp:taxon-name-part> <tp:taxon-name-part taxon-name-part-type="species">javana</tp:taxon-name-part></tp:taxon-name><comment>: <xref ref-type="bibr" rid="B13">Kertész 1910</xref>: 136 (cat. cit.).</comment></tp:nomenclature-citation><tp:nomenclature-citation><tp:taxon-name><tp:taxon-name-part taxon-name-part-type="genus">Xanthogramma</tp:taxon-name-part> <tp:taxon-name-part taxon-name-part-type="species">javana</tp:taxon-name-part></tp:taxon-name><comment>: Bezzi, 1928: 73 (descr. (A, P), distr.); <xref ref-type="bibr" rid="B9">Hull 1936</xref>: 195, <xref ref-type="bibr" rid="B10">1937</xref>: 83 (distr.).</comment></tp:nomenclature-citation><tp:nomenclature-citation><tp:taxon-name><tp:taxon-name-part taxon-name-part-type="genus">Miogramma</tp:taxon-name-part> <tp:taxon-name-part taxon-name-part-type="species">javana</tp:taxon-name-part></tp:taxon-name><comment>: <xref ref-type="bibr" rid="B6">Frey 1946</xref>: 165 (comb.).</comment></tp:nomenclature-citation><tp:nomenclature-citation><tp:taxon-name><tp:taxon-name-part taxon-name-part-type="genus">Helenomyia</tp:taxon-name-part> <tp:taxon-name-part taxon-name-part-type="species">javana</tp:taxon-name-part></tp:taxon-name><comment>: <xref ref-type="bibr" rid="B1">Bańkowska 1962</xref>: 311 (comb.).</comment></tp:nomenclature-citation><tp:nomenclature-citation><tp:taxon-name><tp:taxon-name-part taxon-name-part-type="genus">Allograpta</tp:taxon-name-part> <tp:taxon-name-part taxon-name-part-type="species">javana</tp:taxon-name-part></tp:taxon-name><comment>: <xref ref-type="bibr" rid="B28">Vockeroth 1969</xref>: 130 (comb.).</comment></tp:nomenclature-citation><tp:nomenclature-citation><tp:taxon-name><tp:taxon-name-part taxon-name-part-type="genus">Allograpta</tp:taxon-name-part> <tp:taxon-name-part taxon-name-part-type="species">iavana</tp:taxon-name-part></tp:taxon-name><comment>: <xref ref-type="bibr" rid="B26">Thompson and Vockeroth 1989</xref>: 441 (cat. cit.).</comment></tp:nomenclature-citation></tp:nomenclature-citation-list></tp:nomenclature><tp:treatment-sec sec-type="Diagnosis"><title>Diagnosis</title><p>(modified from <xref ref-type="bibr" rid="B29">Vockeroth 1971</xref>). Face nearly vertical, ventral margin of head shorter and more nearly horizontal; yellow maculae of 2<sup>nd</sup> tergum (usually fused in female) and yellow fasciae of 3<sup>rd</sup> and 4<sup>th</sup> terga not narrowed laterally, extending to margins of terga in their full width; apex of metafemur and broad base and apex of metatibia dark brown to black, the yellow annulus at middle of metatibia sharply defined.</p></tp:treatment-sec><tp:treatment-sec sec-type="Distribution"><title>Distribution.</title><p>India, Sri Lanka, north to Mongolia, China, Korea, Primorye (Primorsky Krai, Russia) and Japan, east to New Guinea, Solomon Islands and Fiji.</p></tp:treatment-sec><tp:treatment-sec sec-type="Remarks"><title>Remarks.</title><p><italic><tp:taxon-name><tp:taxon-name-part taxon-name-part-type="genus">Allograpta</tp:taxon-name-part> <tp:taxon-name-part taxon-name-part-type="species">javana</tp:taxon-name-part></tp:taxon-name></italic> (Wiedemann) was confused with <italic><tp:taxon-name><tp:taxon-name-part taxon-name-part-type="genus">Allograpta</tp:taxon-name-part> <tp:taxon-name-part taxon-name-part-type="species">australensis</tp:taxon-name-part></tp:taxon-name></italic> (Schiner) until <xref ref-type="bibr" rid="B29">Vockeroth (1971)</xref> separated the two. All material we have examined is of <italic><tp:taxon-name><tp:taxon-name-part taxon-name-part-type="genus">Allograpta</tp:taxon-name-part> <tp:taxon-name-part taxon-name-part-type="species">australensis</tp:taxon-name-part></tp:taxon-name></italic> and undescribed species, so the status of the <italic><tp:taxon-name><tp:taxon-name-part taxon-name-part-type="genus">Allograpta</tp:taxon-name-part> <tp:taxon-name-part taxon-name-part-type="species">javana</tp:taxon-name-part></tp:taxon-name></italic> in Australia is still dubious (Vockeroth also did not know <italic><tp:taxon-name><tp:taxon-name-part taxon-name-part-type="genus">Allograpta</tp:taxon-name-part> <tp:taxon-name-part taxon-name-part-type="species">javana</tp:taxon-name-part></tp:taxon-name></italic> from Australia). <italic><tp:taxon-name><tp:taxon-name-part taxon-name-part-type="genus">Allograpta</tp:taxon-name-part> <tp:taxon-name-part taxon-name-part-type="species">javana</tp:taxon-name-part></tp:taxon-name></italic> is similar to <italic><tp:taxon-name><tp:taxon-name-part taxon-name-part-type="genus">Allograpta</tp:taxon-name-part> <tp:taxon-name-part taxon-name-part-type="species">australiensis</tp:taxon-name-part></tp:taxon-name></italic> in that the katepimeron is yellow, but differs from <italic><tp:taxon-name><tp:taxon-name-part taxon-name-part-type="genus">Allograpta</tp:taxon-name-part> <tp:taxon-name-part taxon-name-part-type="species">australiensis</tp:taxon-name-part></tp:taxon-name></italic> in the vertical face, not projecting anteriorly (<xref ref-type="bibr" rid="B29">Vockeroth 1971</xref>: 1629, figures 1 and 2); abdominal fasciae not narrowed laterally and extending to margins in their fullest widest and the yellow medial annulus on metatibia distinct. Other morphological characters to distinguish these two species are: anepimeron black in <italic><tp:taxon-name><tp:taxon-name-part taxon-name-part-type="genus">Allograpta</tp:taxon-name-part> <tp:taxon-name-part taxon-name-part-type="species">javana</tp:taxon-name-part></tp:taxon-name></italic>, including dorsomedial portion of anepimeron (dorsomedial anepimeron yellow in <italic><tp:taxon-name><tp:taxon-name-part taxon-name-part-type="genus">Allograpta</tp:taxon-name-part> <tp:taxon-name-part taxon-name-part-type="species">australensis</tp:taxon-name-part></tp:taxon-name></italic>); male frons yellow pilose in <italic><tp:taxon-name><tp:taxon-name-part taxon-name-part-type="genus">Allograpta</tp:taxon-name-part> <tp:taxon-name-part taxon-name-part-type="species">javana</tp:taxon-name-part></tp:taxon-name></italic> (mainly black pilose with some yellow pili in <italic><tp:taxon-name><tp:taxon-name-part taxon-name-part-type="genus">Allograpta</tp:taxon-name-part> <tp:taxon-name-part taxon-name-part-type="species">australensis</tp:taxon-name-part></tp:taxon-name></italic>); male with occiput yellow pilose in <italic><tp:taxon-name><tp:taxon-name-part taxon-name-part-type="genus">Allograpta</tp:taxon-name-part> <tp:taxon-name-part taxon-name-part-type="species">javana</tp:taxon-name-part></tp:taxon-name></italic> (male with occiput black pilose on dorsal 1/3 and yellow pilose on basal 2/3 in <italic><tp:taxon-name><tp:taxon-name-part taxon-name-part-type="genus">Allograpta</tp:taxon-name-part> <tp:taxon-name-part taxon-name-part-type="species">australensis</tp:taxon-name-part></tp:taxon-name></italic>); and usually metabasitarsomere pale in <italic><tp:taxon-name><tp:taxon-name-part taxon-name-part-type="genus">Allograpta</tp:taxon-name-part> <tp:taxon-name-part taxon-name-part-type="species">javana</tp:taxon-name-part></tp:taxon-name></italic> (metabasitarsomere dark in <italic><tp:taxon-name><tp:taxon-name-part taxon-name-part-type="genus">Allograpta</tp:taxon-name-part> <tp:taxon-name-part taxon-name-part-type="species">australensis</tp:taxon-name-part></tp:taxon-name></italic>).</p><p><italic><tp:taxon-name><tp:taxon-name-part taxon-name-part-type="genus">Allograpta</tp:taxon-name-part> <tp:taxon-name-part taxon-name-part-type="species">javana</tp:taxon-name-part></tp:taxon-name></italic> is a species complex, whose components probably should be recognized as full species. In at least eastern New Guinea and throughout Oceania, the face is entirely yellow [<italic><tp:taxon-name><tp:taxon-name-part taxon-name-part-type="genus">Allograpta</tp:taxon-name-part> <tp:taxon-name-part taxon-name-part-type="species">distincta</tp:taxon-name-part></tp:taxon-name></italic> (Kertész, 1899: 177)], whereas the western component always has a broad black medial vitta (typic form). In Oceania, <italic><tp:taxon-name><tp:taxon-name-part taxon-name-part-type="genus">Allograpta</tp:taxon-name-part> <tp:taxon-name-part taxon-name-part-type="species">amphotera</tp:taxon-name-part></tp:taxon-name></italic> <xref ref-type="bibr" rid="B2">Bezzi (1928</xref>: 74) and <italic><tp:taxon-name><tp:taxon-name-part taxon-name-part-type="genus">Allograpta</tp:taxon-name-part> <tp:taxon-name-part taxon-name-part-type="species">nigripilosa</tp:taxon-name-part></tp:taxon-name></italic> <xref ref-type="bibr" rid="B11">Hull (1944</xref>: 52) are related more closely to <italic><tp:taxon-name><tp:taxon-name-part taxon-name-part-type="genus">Allograpta</tp:taxon-name-part> <tp:taxon-name-part taxon-name-part-type="species">javana</tp:taxon-name-part></tp:taxon-name></italic> (typic form) than to <italic><tp:taxon-name><tp:taxon-name-part taxon-name-part-type="genus">Allograpta</tp:taxon-name-part> <tp:taxon-name-part taxon-name-part-type="species">distincta</tp:taxon-name-part></tp:taxon-name></italic>, as they retain the black facial vitta.</p><p><xref ref-type="bibr" rid="B33">Zimsen (1954</xref>: 19) mentions that there was no type specimen in the Zoological Museum of Copenhagen (ZMUC) or in Vienna (NMW), but <xref ref-type="bibr" rid="B7">Groll (2013)</xref> indicates that some <tp:taxon-name><tp:taxon-name-part taxon-name-part-type="order">Diptera</tp:taxon-name-part></tp:taxon-name> and <tp:taxon-name><tp:taxon-name-part taxon-name-part-type="order">Hymenoptera</tp:taxon-name-part></tp:taxon-name> of the Wiedemann collection went to Vienna via W. von Winthem. At NMW, there is a pinned male labelled: “<italic>Java</italic> // Coll. Winthem” “<italic><tp:taxon-name><tp:taxon-name-part taxon-name-part-type="species">javannus</tp:taxon-name-part></tp:taxon-name></italic> // det. Wiedem.” “<italic><tp:taxon-name><tp:taxon-name-part taxon-name-part-type="species">javanus</tp:taxon-name-part></tp:taxon-name> Wid</italic> // <italic>Java</italic>” “<italic>LECTOTYPE</italic> // <italic><tp:taxon-name><tp:taxon-name-part taxon-name-part-type="genus">Allograpta</tp:taxon-name-part></tp:taxon-name></italic> // <italic><tp:taxon-name><tp:taxon-name-part taxon-name-part-type="species">iavana</tp:taxon-name-part></tp:taxon-name></italic> // <italic>WIEDEMANN</italic> // K. Ghorpade de<italic>s.</italic> 19<italic>83</italic>” [red] “LECTOTYPE // <italic><tp:taxon-name><tp:taxon-name-part taxon-name-part-type="genus">Allograpta</tp:taxon-name-part></tp:taxon-name></italic> // <italic><tp:taxon-name><tp:taxon-name-part taxon-name-part-type="species">javana</tp:taxon-name-part></tp:taxon-name> Wied.</italic> // de<italic>s.</italic> X. Mengual 20<italic>14</italic>” [red]. We do agree with Ghorpadé in considering this specimen as part of the type series studied by Wiedemann. This specimen is here designated as the lectotype to fix and ensure the universal and consistent interpretation of the name.</p></tp:treatment-sec><ref-list><ref id="B32"><mixed-citation xmlns:xlink="http://www.w3.org/1999/xlink" xlink:type="simple"><person-group><name name-style="western"><surname>Wiedemann</surname><given-names>CRW</given-names></name></person-group> (<year>1830</year>) <source>Aussereuropäische zweiflügeligen Insekten</source> <volume>Vol. 2</volume>. <publisher-name>Schulz</publisher-name>, <publisher-loc>Hamm</publisher-loc>, <size units="page">684 pp</size>. </mixed-citation></ref><ref id="B33"><mixed-citation xmlns:xlink="http://www.w3.org/1999/xlink" xlink:type="simple"><person-group><name name-style="western"><surname>Zimsen</surname><given-names>E</given-names></name></person-group> (<year>1954</year>) <article-title>The insect types of C. R. W. Wiedemann in the Zoological Museum in Copenhagen.</article-title> <source>Spolia zoologica Musei Hauniensis</source> <volume>14</volume>: <fpage>1</fpage>–<lpage>43</lpage>. </mixed-citation></ref><ref id="B13"><mixed-citation xmlns:xlink="http://www.w3.org/1999/xlink" xlink:type="simple"><person-group><name name-style="western"><surname>Kertész</surname><given-names>K</given-names></name></person-group> (<year>1910</year>) <source>Catalogus Dipterorum hucusque descriptorum. Volumen VII. <tp:taxon-name><tp:taxon-name-part taxon-name-part-type="family">Syrphidae</tp:taxon-name-part></tp:taxon-name>, <tp:taxon-name><tp:taxon-name-part taxon-name-part-type="family">Dorylaidae</tp:taxon-name-part></tp:taxon-name>, <tp:taxon-name><tp:taxon-name-part taxon-name-part-type="family">Phoridae</tp:taxon-name-part></tp:taxon-name>, <tp:taxon-name><tp:taxon-name-part taxon-name-part-type="family">Clythiidae</tp:taxon-name-part></tp:taxon-name>.</source> <publisher-name>Museum Nationale Hungaricum</publisher-name>, <publisher-loc>Budapestini [= Budapest]</publisher-loc>, <size units="page">470 pp</size>. </mixed-citation></ref><ref id="B9"><mixed-citation xmlns:xlink="http://www.w3.org/1999/xlink" xlink:type="simple"><person-group><name name-style="western"><surname>Hull</surname><given-names>FM</given-names></name></person-group> (<year>1936</year>) <article-title>A checklist of the described species of <tp:taxon-name><tp:taxon-name-part taxon-name-part-type="family">Syrphidae</tp:taxon-name-part></tp:taxon-name> from Australia and the regional islands.</article-title> <source>Journal of the Federated Malay States Museums</source> <volume>18</volume>: <fpage>190</fpage>–<lpage>212</lpage>. </mixed-citation></ref><ref id="B10"><mixed-citation xmlns:xlink="http://www.w3.org/1999/xlink" xlink:type="simple"><person-group><name name-style="western"><surname>Hull</surname><given-names>FM</given-names></name></person-group> (<year>1937</year>) <article-title>New species of exotic syrphid flies.</article-title> <source>Psyche</source> <volume>44</volume>: <fpage>12</fpage>–<lpage>32</lpage>. doi: <ext-link ext-link-type="doi" xlink:href="10.1155/1937/46960" xlink:type="simple">10.1155/1937/46960</ext-link> </mixed-citation></ref><ref id="B6"><mixed-citation xmlns:xlink="http://www.w3.org/1999/xlink" xlink:type="simple"><person-group><name name-style="western"><surname>Frey</surname><given-names>R</given-names></name></person-group> (<year>1946</year>) <article-title>Übersicht der Gattungen der Syrphiden = Unterfamilie <tp:taxon-name><tp:taxon-name-part taxon-name-part-type="subfamily">Syrphinae</tp:taxon-name-part></tp:taxon-name> (<tp:taxon-name><tp:taxon-name-part taxon-name-part-type="subfamily">Syrphinae</tp:taxon-name-part></tp:taxon-name> + <tp:taxon-name><tp:taxon-name-part taxon-name-part-type="subfamily">Bacchinae</tp:taxon-name-part></tp:taxon-name>).</article-title> <source>Notulae Entomologicae</source> <volume>25</volume>: <fpage>152</fpage>–<lpage>172</lpage>. </mixed-citation></ref><ref id="B1"><mixed-citation xmlns:xlink="http://www.w3.org/1999/xlink" xlink:type="simple"><person-group><name name-style="western"><surname>Bańkowska</surname><given-names>R</given-names></name></person-group> (<year>1962</year>) <article-title>Studies on the family <tp:taxon-name><tp:taxon-name-part taxon-name-part-type="family">Syrphidae</tp:taxon-name-part></tp:taxon-name> (<tp:taxon-name><tp:taxon-name-part taxon-name-part-type="order">Diptera</tp:taxon-name-part></tp:taxon-name>). <italic><tp:taxon-name><tp:taxon-name-part taxon-name-part-type="genus">Helenomyia</tp:taxon-name-part></tp:taxon-name></italic> gen. nov.</article-title> <source>Bulletin de l’Académie Polonaise des Sciences Warsaw (Série des Sciences biologiques)</source> <volume>10</volume>: <fpage>311</fpage>–<lpage>314</lpage>. </mixed-citation></ref><ref id="B28"><mixed-citation xmlns:xlink="http://www.w3.org/1999/xlink" xlink:type="simple"><person-group><name name-style="western"><surname>Vockeroth</surname><given-names>JR</given-names></name></person-group> (<year>1969</year>) <article-title>A revision of the genera of the <tp:taxon-name><tp:taxon-name-part taxon-name-part-type="tribe">Syrphini</tp:taxon-name-part></tp:taxon-name> (<tp:taxon-name><tp:taxon-name-part taxon-name-part-type="order">Diptera</tp:taxon-name-part></tp:taxon-name>: <tp:taxon-name><tp:taxon-name-part taxon-name-part-type="family">Syrphidae</tp:taxon-name-part></tp:taxon-name>).</article-title> <source>Memoirs of the Entomological Society of Canada</source> <volume>62</volume>: <fpage>1</fpage>–<lpage>176</lpage>. </mixed-citation></ref><ref id="B26"><mixed-citation xmlns:xlink="http://www.w3.org/1999/xlink" xlink:type="simple"><person-group><name name-style="western"><surname>Thompson</surname><given-names>FC</given-names></name><name name-style="western"><surname>Vockeroth</surname><given-names>JR</given-names></name></person-group> (<year>1989</year>) <article-title>Family <tp:taxon-name><tp:taxon-name-part taxon-name-part-type="family">Syrphidae</tp:taxon-name-part></tp:taxon-name>.</article-title> In: <person-group><name name-style="western"><surname>Evenhuis</surname><given-names>NL</given-names></name></person-group> (<role>Eds</role>) <issue-title>Catalog of the Diptera of the Australasian and Oceanian Regions.</issue-title> <source>Bishop Museum Special Publication</source> <volume>86</volume>: <fpage>437</fpage>–<lpage>458</lpage>. </mixed-citation></ref><ref id="B29"><mixed-citation xmlns:xlink="http://www.w3.org/1999/xlink" xlink:type="simple"><person-group><name name-style="western"><surname>Vockeroth</surname><given-names>JR</given-names></name></person-group> (<year>1971</year>) <article-title>The identity of some Holarctic and Old World species of <italic><tp:taxon-name><tp:taxon-name-part taxon-name-part-type="genus">Sphaerophoria</tp:taxon-name-part></tp:taxon-name></italic> (<tp:taxon-name><tp:taxon-name-part taxon-name-part-type="order">Diptera</tp:taxon-name-part></tp:taxon-name>: <tp:taxon-name><tp:taxon-name-part taxon-name-part-type="family">Syrphidae</tp:taxon-name-part></tp:taxon-name>).</article-title> <source>The Canadian Entomologist</source> <volume>103</volume>: <fpage>1627</fpage>–<lpage>1634</lpage>. doi: <ext-link ext-link-type="doi" xlink:href="10.4039/Ent1031627-11" xlink:type="simple">10.4039/Ent1031627-11</ext-link> </mixed-citation></ref><ref id="B2"><mixed-citation xmlns:xlink="http://www.w3.org/1999/xlink" xlink:type="simple"><person-group><name name-style="western"><surname>Bezzi</surname><given-names>M</given-names></name></person-group> (<year>1928</year>) <source><tp:taxon-name><tp:taxon-name-part taxon-name-part-type="order">Diptera</tp:taxon-name-part></tp:taxon-name><tp:taxon-name><tp:taxon-name-part taxon-name-part-type="suborder">Brachycera</tp:taxon-name-part></tp:taxon-name> and Athericera of the Fiji Islands based on material in the British Museum (Natural History)</source>. <publisher-name>British Museum (Natural History)</publisher-name>, <publisher-loc>London</publisher-loc>, <size units="page">viii + 220 pp</size>. </mixed-citation></ref><ref id="B11"><mixed-citation xmlns:xlink="http://www.w3.org/1999/xlink" xlink:type="simple"><person-group><name name-style="western"><surname>Hull</surname><given-names>FM</given-names></name></person-group> (<year>1944</year>) <article-title>Some flies of the family <tp:taxon-name><tp:taxon-name-part taxon-name-part-type="family">Syrphidae</tp:taxon-name-part></tp:taxon-name> in the British Museum (Natural History).</article-title> <source>Annals and magazine of natural history</source> (<volume-series>11</volume-series>) <volume>11</volume>: <fpage>21</fpage>–<lpage>61</lpage>. doi: <ext-link ext-link-type="doi" xlink:href="10.1080/00222934408527401" xlink:type="simple">10.1080/00222934408527401</ext-link> </mixed-citation></ref><ref id="B7"><mixed-citation xmlns:xlink="http://www.w3.org/1999/xlink" xlink:type="simple"><person-group><name name-style="western"><surname>Groll</surname><given-names>EK</given-names></name></person-group> (<year>2013</year>) <source>Biografien der Entomologen der Welt: Online-Databank, Version 6.0</source>. <publisher-loc>Senckenberg Deutsches Entomologisches Institut</publisher-loc>. <ext-link ext-link-type="uri" xlink:href="http://sdei.senckenberg.de/biographies/" xlink:type="simple">http://sdei.senckenberg.de/biographies/</ext-link> </mixed-citation></ref></ref-list></tp:taxon-treatment>
