# Supplementary material for: Australian Allograpta Osten Sacken (Diptera, Syrphidae)
Source: Zookeys. 2015 Jul 15;(513):65–78. doi: 10.3897/zookeys.513.9671 (PMC4524278; doi:10.3897/zookeys.513.9671)
Supplement: XML Treatment for Allograpta terraenovae [file zookeys.513.9671-treatment4.xml]

<!DOCTYPE tp:taxon-treatment
  PUBLIC "-//TaxonX//DTD Taxonomic Treatment Publishing DTD v0 20100105//EN" "tax-treatment-NSO.dtd">
<tp:taxon-treatment xmlns:tp="http://www.plazi.org/taxpub"><tp:treatment-meta><kwd-group><label>Taxon classification</label><kwd><named-content content-type="kingdom">Animalia</named-content></kwd><kwd><named-content content-type="order">Diptera</named-content></kwd><kwd><named-content content-type="family">Syrphidae</named-content></kwd></kwd-group><mixed-citation publication-type="journal"><person-group><name><surname>Mengual</surname><given-names>Ximo</given-names></name><name><surname>Thompson</surname><given-names>F. Christian</given-names></name></person-group><article-title>Australian <italic><tp:taxon-name><tp:taxon-name-part taxon-name-part-type="genus">Allograpta</tp:taxon-name-part></tp:taxon-name></italic> Osten Sacken (<tp:taxon-name><tp:taxon-name-part taxon-name-part-type="order">Diptera</tp:taxon-name-part></tp:taxon-name>, <tp:taxon-name><tp:taxon-name-part taxon-name-part-type="family">Syrphidae</tp:taxon-name-part></tp:taxon-name>)</article-title><source>Zookeys</source><day>15</day><month>7</month><year>2015</year><volume>2015</volume><issue>513</issue><fpage>65</fpage><lpage>78</lpage><pub-id pub-id-type="doi">10.3897/zookeys.513.9671</pub-id></mixed-citation></tp:treatment-meta><tp:nomenclature><tp:taxon-name>
                        <tp:taxon-name-part taxon-name-part-type="genus">Allograpta</tp:taxon-name-part>
                        <tp:taxon-name-part taxon-name-part-type="species">terraenovae</tp:taxon-name-part>
                        <object-id xmlns:xlink="http://www.w3.org/1999/xlink" content-type="zoobank" xlink:type="simple">http://zoobank.org/FAA81060-E319-4773-8F12-D8D9EA4D3BAB</object-id>
                    </tp:taxon-name><tp:taxon-authority>Thompson</tp:taxon-authority><tp:taxon-status xmlns:xlink="http://www.w3.org/1999/xlink" xlink:type="simple">sp. n.</tp:taxon-status><xref ref-type="fig" rid="F1">Figures 5–8</xref><xref ref-type="fig" rid="F2">, 9</xref><xref ref-type="fig" rid="F2">, 11</xref><xref ref-type="fig" rid="F3">, 18</xref><!--PageBreak--><!--PageBreak--><!--PageBreak--><tp:nomenclature-citation-list><tp:nomenclature-citation><tp:taxon-name><tp:taxon-name-part taxon-name-part-type="genus">Allograpta</tp:taxon-name-part></tp:taxon-name><comment> 88–13 Thompson in <italic>litt</italic>.</comment></tp:nomenclature-citation></tp:nomenclature-citation-list></tp:nomenclature><tp:treatment-sec sec-type="Type locality"><title>Type locality.</title><p>AUSTRALIA: Queensland, Jowalbinna, 6.7 km west of, <named-content xmlns:xlink="http://www.w3.org/1999/xlink" content-type="dwc:verbatimCoordinates" xlink:type="simple">15°45'S, 144°12'E</named-content>.</p></tp:treatment-sec><tp:treatment-sec sec-type="Types"><title>Types.</title><p><italic>Holotype</italic> male labelled: “6.7 km W ‘Jowalbinna’ // H.S., Qld <named-content xmlns:xlink="http://www.w3.org/1999/xlink" content-type="dwc:verbatimCoordinates" xlink:type="simple">15°45'S, 144°12'E</named-content> // 11 May 1989 // G. and A. Daniels” “Australian Museum // K402264” “<italic>Holotype</italic> // <italic><tp:taxon-name><tp:taxon-name-part taxon-name-part-type="genus">Allograpta</tp:taxon-name-part></tp:taxon-name></italic> // <italic>nsp. 88</italic>–<italic>13</italic> // <italic>Thompson</italic>” [red] “HOLOTYPE // <italic><tp:taxon-name><tp:taxon-name-part taxon-name-part-type="genus">Allograpta</tp:taxon-name-part></tp:taxon-name></italic> // <italic><tp:taxon-name><tp:taxon-name-part taxon-name-part-type="species">terraenovae</tp:taxon-name-part></tp:taxon-name></italic> // <italic>Thompson 2014</italic>” [red] [AMS].</p><p><italic>Paratypes</italic>: AUSTRALIA, NEW SOUTH WALES: Marsfield, vii.1976, C.E. Chadwick [1♀ AMS; AMK 404830]; Mooney Mooney Creek near Gosford, 3.xii.1976, D.K. McAlpine [1♀ USNM; AMK 410638]. QUEENSLAND: 6.7 km West of ‘Jowalbinna’ H.S., <named-content xmlns:xlink="http://www.w3.org/1999/xlink" content-type="dwc:verbatimCoordinates" xlink:type="simple">15°45'S, 144°12'E</named-content>, 11.v.1989, G. &amp; A. Daniels [1♂ AMS; AMK 402265]; Brisbane, 7.ix.1927, J. Mann [1♀ QM; UQIC 220474]; Brisbane, C. Deane [1♀ QM; UQIC 220475]; Brisbane, 10.x.1916, H. Hacker <!--PageBreak--><!--PageBreak-->[1♀ QM; UQIC 222111]; Brisbane, C.F. Ashby [2♂ 2♀ ANIC; ANIC 33153]; Bundaberg, viii.1971, H. Frauca [1♂ ANIC; ANIC 33157]; 2 miles North of Bundaberg, 26.vi.1971, Tea-tree swamp, H. Frauca [1♀ ANIC; ANIC 33159]; 14 km West by North Hope Vale Mission, 4.v.1981, D.H. Colless [1♀ ANIC; ANIC 33160]; 20 miles South of Ingham, 1.ix.1956, C. Deane [2♀ QM; UQIC 220476, 220477]; 3km S Mt Spurgeon, 1100 m., 20–22.xi.1997, C. Burwell, open forest [1♀ QM, UQIC 221457]; 7–14 miles West of Herberton, via Watsonville, 1.v.1967, D.H. Colless [1♀ ANIC; ANIC 33154]; Brisbane, 25.x.1953, F.M. Hull [2♂ CNC]; Flinders Mem. Park, 23.v.1968, J.W. Boyes [1♂ CNC; USNM ENT00249235]; Brisbane, Toowong, 26.v.1968, J.W. Boyes [1♀ CNC]; Bluff Range, near Biggenden, ca. 2750 ft., v.1971, H. Frauca [1♀ ANIC]; Atherton, 3–18.xi.1972, A.M. Hemmingsen [1♂ ZMUC]; Carnarvon Stn, nr Piebald Spring (CN1M1), 821 m., 13.xii.2010–15.vi.2011, C. Zwick &amp; C. Wilson, malaise trap, <italic><tp:taxon-name><tp:taxon-name-part taxon-name-part-type="genus">Eucalyptus</tp:taxon-name-part></tp:taxon-name></italic>/<italic><tp:taxon-name><tp:taxon-name-part taxon-name-part-type="genus">Callistemon</tp:taxon-name-part></tp:taxon-name></italic> in rocky gully [1♀ QM; UQIC 222109]; Dunk Island, 25.viii.1927 [2♀ QM; UQIC 222110, 220478]; Great Sandy National Park, Cooloola Section, 1–5.x.1996, Winterton, D.K. Yeates, C. Lambkin, malaise trap [1♀ QM; UQIC 220473]; Mandalay Point, Great Barrier Reef, 13.viii.1986, De Beer [1♂ QM; UQIC 220479]; Mount Glorious, 6.xi.1965, C.F. Ashby [1♂ 1♀ ZFMK, 1♂ ANIC, 1♂ USNM; ANIC 33152, USNMENT 01028878]; Mount Glorious, 8.xi.1965, J.K. Guyomar [2♂ ANIC; ANIC 33156]; Mount Glorious Scrub Creek Road, Brisbane Forest Park, 17–24.x.1997, N. Power, malaise trap [1♂ QM; UQIC 220471]; Mt. Abbott, upper slopes, 700–900 m., 10–12.iv.1997, C. Burwell [2♂ 5♀ QM; UQIC 221451, 221452, 221447, 221448, 221450, 221454, 221456; 2♀ ZFMK; UQIC 221449, 221453]; Mt. Robert, 5km SW, 300 m., 23.x.2000, S. Wright, brigalow [1♀ QM; UQIC 222112]; Petrie Park, Mayborough, 15.xi.1993, G. &amp; A. Daniels [1♀ AMS; AMK 402262]; Samsonvale Cemetary, 9.vi.1996, S.G. Evans [1♀ QM; UQIC 221462]; Scrub Road, Brisbane Forest Park, 12–19.Ix.1997, S. Winterton, N. Power, D. White, malaise trap [1♀ QM; UQIC 220472]; The Blunder, 20.ix.1969, C.F. Ashby [1♀ ANIC; ANIC 33158]; Toomba, Site 1, 390 m., 14–15.xii.2006, S. Wright, rainforest/paddock edge [1♂ QM; UQIC 222113]; Undara Volcanic National Park, The Bluff, 19.vii.1998, J.&amp; R. Skevington [2♂ QM; UQIC 220459, 220461; 1♂ ZFMK, UQIC 220460]; Undara Volcanic National Park, The Bluff, 770 m., 11.vi.1997, J.&amp; R. Skevington, hilltop [6♂ QM; UQIC 220463, 220464, 220465, 220466, 220467, 220468, 220470; 1♂ ZFMK, UQIC 220462]; Hilltop ~21 km South of Coen, <named-content xmlns:xlink="http://www.w3.org/1999/xlink" content-type="dwc:verbatimCoordinates" xlink:type="simple">14.137538°S, 143.240945°E</named-content>, 945 m., 2.xii.2014, J.H., A.M. &amp; A.W. Skevington [26♂ CNC; CNC373686, CNC373687, CNC373688, CNC373689, CNC373690, CNC373691, CNC373692, CNC373693, CNC373694, CNC373695, CNC373696, CNC373697, CNC373698, CNC373699, CNC373700, CNC373701, CNC373702, CNC373703, CNC373704, CNC373705, CNC373706, CNC373707, CNC373708, CNC373709, CNC373710, CNC373711]; Kroombit Tops National Park, hilltop, <named-content xmlns:xlink="http://www.w3.org/1999/xlink" content-type="dwc:verbatimCoordinates" xlink:type="simple">24.44818°S, 150.93520°E</named-content>, 21.xii.2014, J.H., A.M. &amp; A.W. Skevington [4♂ CNC; CNC384420, CNC384422, CNC384423, <!--PageBreak-->CNC384424]; Kroombit Tops National Park, hilltop, <named-content xmlns:xlink="http://www.w3.org/1999/xlink" content-type="dwc:verbatimCoordinates" xlink:type="simple">24.448183°S, 150.935200°E</named-content>, 22.xii.2014, J.H., A.M. &amp; A.W. Skevington [1♂ CNC; CNC384468]; Sheoak Ridge Nature Reserve near Julatten, <named-content xmlns:xlink="http://www.w3.org/1999/xlink" content-type="dwc:verbatimCoordinates" xlink:type="simple">16.645258°S, 145.403366°E</named-content>, 7.xii.2014, J.H., A.M. &amp; A.W. Skevington [3ex CNC; CNC371573, CNC371574, CNC371575]; Sheoak Ridge Nature Reserve near Julatten, Summit of hilltop in dry sclerophyll forest, <named-content xmlns:xlink="http://www.w3.org/1999/xlink" content-type="dwc:verbatimCoordinates" xlink:type="simple">16.645258°S, 145.403367°E</named-content>, 8.xii.2014, J.H. Skevington [34♂ CNC, 4♂ ZFMK, 4♂ USNM; CNC371588, CNC371589, CNC371590, CNC371591, CNC371592, CNC371593, CNC371594, CNC371595, CNC371596, CNC371597, CNC371598, CNC371599, CNC371600, CNC371601, CNC371602, CNC371603, CNC371604, CNC371605, CNC371606, CNC371607, CNC371608, CNC371609, CNC371610, CNC371611, CNC371612, CNC371613, CNC371614, CNC371615, CNC371616, CNC371617, CNC371618, CNC371619, CNC371620, CNC371621, CNC371622, CNC371623, CNC371624, CNC371625, CNC371626, CNC371627, CNC371628, CNC371629]; University of Queensland, St. Lucia, 16.viii.1994, G. Gordh, pupated 17.viii.1994, emerged 22.viii.1994 [1♂ QM; UQIC 220480]; Wilston, Brisbane, 28.vi.1998, S.G. Evans, pupated 2-3.vii.1998, emerged 10.vii.1998 [2♀ QM; UQIC 221460, 221461]; Wilston, Brisbane, 22.vi.1998, C.J. Burwell, on <italic><tp:taxon-name><tp:taxon-name-part taxon-name-part-type="genus">Eucalyptus</tp:taxon-name-part></tp:taxon-name></italic> feeding on lerps [1♀ QM; UQIC 221463]; Eidsvold, xii.1922 [1♂ ANIC; ANIC 33155]; Kuranda, F. P. Dodd [1♂ USNM; USNMENT 01028922]; 52km SWbyS of Mt. Garnet, 700 m., <named-content xmlns:xlink="http://www.w3.org/1999/xlink" content-type="dwc:verbatimCoordinates" xlink:type="simple">18.05°S, 144.52°E</named-content>, 28.v.1977, I.F.B. Common &amp; E.D. Edwards [1♀ USNM; USNMENT 01028948].</p></tp:treatment-sec><tp:treatment-sec sec-type="Diagnosis"><title>Diagnosis.</title><p>Species with metasternum pilose and katepimeron and coxae black. Very similar to <italic><tp:taxon-name><tp:taxon-name-part taxon-name-part-type="genus">Allograpta</tp:taxon-name-part> <tp:taxon-name-part taxon-name-part-type="species">notiale</tp:taxon-name-part></tp:taxon-name></italic> sp. n., but <italic><tp:taxon-name><tp:taxon-name-part taxon-name-part-type="genus">Allograpta</tp:taxon-name-part> <tp:taxon-name-part taxon-name-part-type="species">terraenovae</tp:taxon-name-part></tp:taxon-name></italic> sp. n. has yellow pilosity on postalar callus and occiput, and male frons is also yellow pilose, with a small medial brown macula dorsad to antennae.</p></tp:treatment-sec><tp:treatment-sec sec-type="Description"><title>Description.</title><p>Male. <italic>Head</italic>. Face yellow, with medial black vitta, shiny, yellow pilose; gena yellow on anterior 1/2, black posteriorly, yellow pilose; lunule yellow laterally, black medially; frontal triangle yellow except narrowly black immediately dorsad to lunule, shiny, yellow pilose; vertical triangle black, shiny, black pilose; occiput mostly black, yellow on ventral 1/9, white pilose on basal 2/3, and yellow pilose on dorsal 1/3; antenna orange, except basoflagellomere brownish black on dorsal 1/3, black pilose; arista brownish orange.</p><p><italic>Thorax</italic>. Postpronotum yellow, shiny; propleuron black, sparsely silvery-white pollinose, white pilose; scutum black except broad yellow laterally, sparsely black pollinose, yellow pilose; postalar callus yellow, yellow pilose; scutellum yellow, black pilose; plumula orange; calypter light brownish except medial 1/3 of margin and fringe yellow; pleuron black except anepisternum yellow on posterior 2/3, katepisternum yellow on dorsal 1/3, and katatergum yellow on dorsal 4/5, sparsely silvery-white pollinose, white pilose; metasternum pilose. <italic>Legs</italic>: coxae black, sparsely silvery-white pollinose, white pilose; trochanters brownish black; pro- and mesofemora yellow, white pilose except black pilose on apical 1/3 dorsoposteriorly; metafemur yellow on basal 2/3, black apically, pale pilose basally, black pilose apically; pro- and mesotibiae yellow, yellow pilose; metatibia black, black pilose; tarsi brownish black, black pilose. <italic>Wing</italic>: <!--PageBreak-->hyaline, bare on basal 2/3, microtrichose apically; microtrichose on apical 1/4 of cell r<sub>1</sub>, apical 1/2 cell r<sub>2+3</sub>, apical 2/3 of cell r<sub>4+5</sub>, apical 3/4 of cell dm, apical 1/2 of cell cup, and broadly along posterior margins of alula and anal lobe.</p><p><italic>Abdomen</italic>. 1<sup>st</sup> tergum yellow except narrowly black on apical margin, yellow pilose; 2<sup>nd</sup> tergum black except for large yellow medial fascia, which may be narrowly separated medially, shiny along basal and apical margins, black pollinose bordering yellow fascia, yellow pilose on basal 3/4, black pilose apically; 3<sup>rd</sup> and 4<sup>th</sup> terga black except for large arcuate yellow fascia, shiny along basal and apical margins, black pollinose bordering yellow fascia, black pilose; 5<sup>th</sup> tergum black, except for large triangular yellow maculae, black pilose; sterna yellow, white pilose except 4<sup>th</sup> sternum black pilose. <italic>Male genitalia</italic> black, shiny, black pilose.</p><p><italic>Female</italic>. Similar to male except for normal sexual dimorphism and as follows: frons yellow laterally (about 1/4 of frons width) with a medial, broad, black vitta (about 1/2 of frons width); abdominal fascia narrower than in male, very narrow medially on terga 3 and 4 looking like two joined maculae.</p></tp:treatment-sec><tp:treatment-sec sec-type="Distribution"><title>Distribution.</title><p>Australia (New South Wales, Queensland); Fig. <xref ref-type="fig" rid="F3">18</xref>.</p></tp:treatment-sec><tp:treatment-sec sec-type="Etymology"><title>Etymology.</title><p>The specific epithet is derived from the combination of <italic>terra</italic> (land, earth) and <italic>nova</italic> (new), and it refers to Australia. Species epithet to be treated as an adjective.</p></tp:treatment-sec><tp:treatment-sec sec-type="Biology"><title>Biology.</title><p>There is a female with a puparium (AMK 404830) that was collected as a larva preying on <italic><tp:taxon-name><tp:taxon-name-part taxon-name-part-type="genus">Eucalyptolyma</tp:taxon-name-part> <tp:taxon-name-part taxon-name-part-type="species">maideni</tp:taxon-name-part></tp:taxon-name></italic> Froggatt, 1901 (<tp:taxon-name><tp:taxon-name-part taxon-name-part-type="order">Hemiptera</tp:taxon-name-part></tp:taxon-name>, <tp:taxon-name><tp:taxon-name-part taxon-name-part-type="family">Psyllidae</tp:taxon-name-part></tp:taxon-name>). Another female (UQIC 221463) was reared from a larva found feeding on lerps (<tp:taxon-name><tp:taxon-name-part taxon-name-part-type="order">Hemiptera</tp:taxon-name-part></tp:taxon-name>, <tp:taxon-name><tp:taxon-name-part taxon-name-part-type="family">Psyllidae</tp:taxon-name-part></tp:taxon-name>) on <italic><tp:taxon-name><tp:taxon-name-part taxon-name-part-type="genus">Eucalyptus</tp:taxon-name-part></tp:taxon-name></italic>.</p></tp:treatment-sec><tp:treatment-sec><!--Section generated to contain objects referenced in tp:taxon-treatment.--><fig id="F1" position="float" orientation="portrait"><label>Figures 1–8.</label><caption><p>Australian <italic><tp:taxon-name><tp:taxon-name-part taxon-name-part-type="genus">Allograpta</tp:taxon-name-part></tp:taxon-name></italic> species: <bold>1</bold> <italic><tp:taxon-name><tp:taxon-name-part taxon-name-part-type="genus">Allograpta</tp:taxon-name-part> <tp:taxon-name-part taxon-name-part-type="species">alamacula</tp:taxon-name-part></tp:taxon-name></italic>, male, dorsal <bold>2–4</bold> <italic><tp:taxon-name><tp:taxon-name-part taxon-name-part-type="genus">Allograpta</tp:taxon-name-part> <tp:taxon-name-part taxon-name-part-type="species">australensis</tp:taxon-name-part></tp:taxon-name></italic>: <bold>2</bold> male, dorsal <bold>3</bold> male, lateral <bold>4</bold> male, frontal <bold>5–8</bold> <italic><tp:taxon-name><tp:taxon-name-part taxon-name-part-type="genus">Allograpta</tp:taxon-name-part> <tp:taxon-name-part taxon-name-part-type="species">terraenovae</tp:taxon-name-part></tp:taxon-name></italic> sp. n.: <bold>5</bold> male (holotype), lateral <bold>6</bold> male (holotype), frontal <bold>7</bold> female (paratype), lateral <bold>8</bold> female (paratype), frontal. Scale for lateral and dorsal views: 2 mm. Scale for frontal views: 1 mm.</p></caption><graphic xmlns:xlink="http://www.w3.org/1999/xlink" xlink:href="zookeys-513-065-g001.jpg" position="float" orientation="portrait" xlink:type="simple" id="oo_47241.jpg"/></fig><fig id="F2" position="float" orientation="portrait"><label>Figures 9–16.</label><caption><p>Australian <italic><tp:taxon-name><tp:taxon-name-part taxon-name-part-type="genus">Allograpta</tp:taxon-name-part></tp:taxon-name></italic> species: <bold>9</bold> <italic><tp:taxon-name><tp:taxon-name-part taxon-name-part-type="genus">Allograpta</tp:taxon-name-part> <tp:taxon-name-part taxon-name-part-type="species">terraenovae</tp:taxon-name-part></tp:taxon-name></italic> sp. n., female (paratype), dorsal <bold>10</bold> <italic><tp:taxon-name><tp:taxon-name-part taxon-name-part-type="genus">Allograpta</tp:taxon-name-part> <tp:taxon-name-part taxon-name-part-type="species">notiale</tp:taxon-name-part></tp:taxon-name></italic> sp. n., male (holotype), dorsal <bold>11</bold> <italic><tp:taxon-name><tp:taxon-name-part taxon-name-part-type="genus">Allograpta</tp:taxon-name-part> <tp:taxon-name-part taxon-name-part-type="species">terraenovae</tp:taxon-name-part></tp:taxon-name></italic> sp. n., male (holotype), dorsal <bold>12–16</bold> <italic><tp:taxon-name><tp:taxon-name-part taxon-name-part-type="genus">Allograpta</tp:taxon-name-part> <tp:taxon-name-part taxon-name-part-type="species">notiale</tp:taxon-name-part></tp:taxon-name></italic> sp. n.: <bold>12</bold> female (paratype), dorsal <bold>13</bold> male (holotype), frontal <bold>14</bold> female (paratype), frontal <bold>15</bold> female (paratype), lateral <bold>16</bold> male (holotype), lateral. Scale for lateral and dorsal views: 2 mm. Scale for frontal views: 1 mm.</p></caption><graphic xmlns:xlink="http://www.w3.org/1999/xlink" xlink:href="zookeys-513-065-g002.jpg" position="float" orientation="portrait" xlink:type="simple" id="oo_47242.jpg"/></fig><fig id="F3" position="float" orientation="portrait"><label>Figures 17–18.</label><caption><p>Distribution of the Australian <italic><tp:taxon-name><tp:taxon-name-part taxon-name-part-type="genus">Allograpta</tp:taxon-name-part></tp:taxon-name></italic> species: <bold>17</bold> <italic><tp:taxon-name><tp:taxon-name-part taxon-name-part-type="genus">Allograpta</tp:taxon-name-part> <tp:taxon-name-part taxon-name-part-type="species">alamacula</tp:taxon-name-part></tp:taxon-name></italic> (pink circles) and <italic><tp:taxon-name><tp:taxon-name-part taxon-name-part-type="genus">Allograpta</tp:taxon-name-part> <tp:taxon-name-part taxon-name-part-type="species">australensis</tp:taxon-name-part></tp:taxon-name></italic> (green inverted triangles) <bold>18</bold> <italic><tp:taxon-name><tp:taxon-name-part taxon-name-part-type="genus">Allograpta</tp:taxon-name-part> <tp:taxon-name-part taxon-name-part-type="species">terraenovae</tp:taxon-name-part></tp:taxon-name></italic> sp. n. (orange triangles) and <italic><tp:taxon-name><tp:taxon-name-part taxon-name-part-type="genus">Allograpta</tp:taxon-name-part> <tp:taxon-name-part taxon-name-part-type="species">notiale</tp:taxon-name-part></tp:taxon-name></italic> (blue circles).</p></caption><graphic xmlns:xlink="http://www.w3.org/1999/xlink" xlink:href="zookeys-513-065-g003.jpg" position="float" orientation="portrait" xlink:type="simple" id="oo_47243.jpg"/></fig></tp:treatment-sec></tp:taxon-treatment>
