# Supplementary material for: Australian Allograpta Osten Sacken (Diptera, Syrphidae)
Source: Zookeys. 2015 Jul 15;(513):65–78. doi: 10.3897/zookeys.513.9671 (PMC4524278; doi:10.3897/zookeys.513.9671)
Supplement: XML Treatment for Allograpta notiale [file zookeys.513.9671-treatment5.xml]

<!DOCTYPE tp:taxon-treatment
  PUBLIC "-//TaxonX//DTD Taxonomic Treatment Publishing DTD v0 20100105//EN" "tax-treatment-NSO.dtd">
<tp:taxon-treatment xmlns:tp="http://www.plazi.org/taxpub"><tp:treatment-meta><kwd-group><label>Taxon classification</label><kwd><named-content content-type="kingdom">Animalia</named-content></kwd><kwd><named-content content-type="order">Diptera</named-content></kwd><kwd><named-content content-type="family">Syrphidae</named-content></kwd></kwd-group><mixed-citation publication-type="journal"><person-group><name><surname>Mengual</surname><given-names>Ximo</given-names></name><name><surname>Thompson</surname><given-names>F. Christian</given-names></name></person-group><article-title>Australian <italic><tp:taxon-name><tp:taxon-name-part taxon-name-part-type="genus">Allograpta</tp:taxon-name-part></tp:taxon-name></italic> Osten Sacken (<tp:taxon-name><tp:taxon-name-part taxon-name-part-type="order">Diptera</tp:taxon-name-part></tp:taxon-name>, <tp:taxon-name><tp:taxon-name-part taxon-name-part-type="family">Syrphidae</tp:taxon-name-part></tp:taxon-name>)</article-title><source>Zookeys</source><day>15</day><month>7</month><year>2015</year><volume>2015</volume><issue>513</issue><fpage>65</fpage><lpage>78</lpage><pub-id pub-id-type="doi">10.3897/zookeys.513.9671</pub-id></mixed-citation></tp:treatment-meta><tp:nomenclature><tp:taxon-name>
                        <tp:taxon-name-part taxon-name-part-type="genus">Allograpta</tp:taxon-name-part>
                        <tp:taxon-name-part taxon-name-part-type="species">notiale</tp:taxon-name-part>
                        <object-id xmlns:xlink="http://www.w3.org/1999/xlink" content-type="zoobank" xlink:type="simple">http://zoobank.org/0AB09328-B716-4F48-8FDF-83CF3BB56F36</object-id>
                    </tp:taxon-name><tp:taxon-authority>Thompson</tp:taxon-authority><tp:taxon-status xmlns:xlink="http://www.w3.org/1999/xlink" xlink:type="simple">sp. n.</tp:taxon-status><xref ref-type="fig" rid="F2">Figures 10</xref><xref ref-type="fig" rid="F2">, 12–16</xref><xref ref-type="fig" rid="F3">, 18</xref><tp:nomenclature-citation-list><tp:nomenclature-citation><tp:taxon-name><tp:taxon-name-part taxon-name-part-type="genus">Allogratpa</tp:taxon-name-part></tp:taxon-name><comment> 88–14 Thompson in <italic>litt</italic>.</comment></tp:nomenclature-citation></tp:nomenclature-citation-list></tp:nomenclature><tp:treatment-sec sec-type="Type locality"><title>Type locality.</title><p>AUSTRALIA: Queensland, Collinsville, <named-content xmlns:xlink="http://www.w3.org/1999/xlink" content-type="dwc:verbatimCoordinates" xlink:type="simple">20°33'S, 147°50'E</named-content>.</p></tp:treatment-sec><tp:treatment-sec sec-type="Types"><title>Types.</title><p><italic>Holotype</italic> male labelled: “Collinsville, Q. // 15–9–1950 // E.F.Riek.” “Australian // National // Insect // Collection” [green] “<italic><tp:taxon-name><tp:taxon-name-part taxon-name-part-type="genus">Allograpta</tp:taxon-name-part></tp:taxon-name></italic> // <italic>88</italic>–<italic>14</italic> // Det. X. Mengual, 201<italic>2</italic>” “ANIC Database No // 29 033161” “HOLOTYPE // <italic><tp:taxon-name><tp:taxon-name-part taxon-name-part-type="genus">Allograpta</tp:taxon-name-part></tp:taxon-name></italic> // <italic><tp:taxon-name><tp:taxon-name-part taxon-name-part-type="species">notiale</tp:taxon-name-part></tp:taxon-name></italic> // <italic>Thompson 2014</italic>” [red] [ANIC].</p><p><italic>Paratypes</italic>: AUSTRALIA, QUEENSLAND: Brisbane, 25.x.1953, F.M. Hull [1♂ CNC]; 18 miles North of Cairns, 13.v.1970, R. &amp; J. Matthews [1♂ ZFMK, 1♂ ANIC; ANIC 33162]; 2 miles West of Kuranda, 7.v.1967, D.H. Colless [1♀ ANIC; ANIC 33163]; 7 km North North West of Coen, 17.iv.1989, G. &amp; A. Daniels [1♀ AMS; AMK 402266]; Brisbane, C.F. Ashby [1♀ ZFMK]; Dunk Island, 25.viii.1927 [1♀ QM; UQIC 222114]; hut near East Claudie River, Iron Range National Park, 28.xii.1995, G. &amp; A. Daniels [1♀ AMS; AMK 410379]; Eungella National Park, Chelmer'S, Road, <named-content xmlns:xlink="http://www.w3.org/1999/xlink" content-type="dwc:verbatimCoordinates" xlink:type="simple">21.132822°S, 148.492683°E</named-content>, 19.xii.2014, J.H., A.M. &amp; A.W. Sk<!--PageBreak--><!--PageBreak-->evington [1♂ CNC; CNC384271]; Kuranda, F.P. Dodd [1♂ ANIC, 1♂ 2♀ USNM; ANIC 33166, USNMENT 01028912, 01028876, 01028865]; Leo Creek Roads, McIlwraith Range, 30 km Northeast of Coen, 500 m., 29.vi–4.vii.1976, C.B. &amp; S.R. Monteith [1♀ QM; UQIC 220482]; Mount Glorious, 10.xi.1965, C.F. Ashby [1♀ ANIC; ANIC 33165]; Mount Glorious Scrub Creek Road, Brisbane Forest Park, 17–24.x.1997, N. Power, malaise trap [1♂ QM; UQIC 220481]; Shiptons, Flat, Roberts’ house, 250 m., 1.viii.2004, S. Wright, cleared paddocks [1♀ QM; UQIC 222115]; Shiptons Flat, <named-content xmlns:xlink="http://www.w3.org/1999/xlink" content-type="dwc:verbatimCoordinates" xlink:type="simple">15.47°S, 145.14°E</named-content>, 18.v.1981, D.H. Colless [1♂ USNM; USNMENT 01028856].</p></tp:treatment-sec><tp:treatment-sec sec-type="Description"><title>Description.</title><p>Male. Similar to <italic><tp:taxon-name><tp:taxon-name-part taxon-name-part-type="genus">Allograpta</tp:taxon-name-part> <tp:taxon-name-part taxon-name-part-type="species">terraenovae</tp:taxon-name-part></tp:taxon-name></italic> except differs as follows: gena all black; occiput black pilose on dorsal 1/3; scutum shiny except sparsely pollinose on anterior margin, black pilose except yellow pilose on lateral yellow vitta; postalar callus mainly black pilose, with a few intermixed yellow pili anteriorly; calypter brownish black; abdominal fasciae narrower, with a linear posterior margin (not emarginated medially).</p><p><italic>Female</italic>. Similar to male except for normal sexual dimorphism and as follows: frons yellow laterally (about 1/6 of frons width) with a medial, broad, black vitta (about 2/3 of frons width).</p></tp:treatment-sec><tp:treatment-sec sec-type="Distribution"><title>Distribution.</title><p>Australia (Queensland); Fig. <xref ref-type="fig" rid="F3">18</xref>.</p></tp:treatment-sec><tp:treatment-sec sec-type="Etymology"><title>Etymology.</title><p>The specific epithet is derived from the Latin <italic>notialis</italic> meaning southern (Brown 1956: 731), and it refers to Australia. Species epithet to be treated as an adjective.</p></tp:treatment-sec><tp:treatment-sec><!--Section generated to contain objects referenced in tp:taxon-treatment.--><fig id="F2" position="float" orientation="portrait"><label>Figures 9–16.</label><caption><p>Australian <italic><tp:taxon-name><tp:taxon-name-part taxon-name-part-type="genus">Allograpta</tp:taxon-name-part></tp:taxon-name></italic> species: <bold>9</bold> <italic><tp:taxon-name><tp:taxon-name-part taxon-name-part-type="genus">Allograpta</tp:taxon-name-part> <tp:taxon-name-part taxon-name-part-type="species">terraenovae</tp:taxon-name-part></tp:taxon-name></italic> sp. n., female (paratype), dorsal <bold>10</bold> <italic><tp:taxon-name><tp:taxon-name-part taxon-name-part-type="genus">Allograpta</tp:taxon-name-part> <tp:taxon-name-part taxon-name-part-type="species">notiale</tp:taxon-name-part></tp:taxon-name></italic> sp. n., male (holotype), dorsal <bold>11</bold> <italic><tp:taxon-name><tp:taxon-name-part taxon-name-part-type="genus">Allograpta</tp:taxon-name-part> <tp:taxon-name-part taxon-name-part-type="species">terraenovae</tp:taxon-name-part></tp:taxon-name></italic> sp. n., male (holotype), dorsal <bold>12–16</bold> <italic><tp:taxon-name><tp:taxon-name-part taxon-name-part-type="genus">Allograpta</tp:taxon-name-part> <tp:taxon-name-part taxon-name-part-type="species">notiale</tp:taxon-name-part></tp:taxon-name></italic> sp. n.: <bold>12</bold> female (paratype), dorsal <bold>13</bold> male (holotype), frontal <bold>14</bold> female (paratype), frontal <bold>15</bold> female (paratype), lateral <bold>16</bold> male (holotype), lateral. Scale for lateral and dorsal views: 2 mm. Scale for frontal views: 1 mm.</p></caption><graphic xmlns:xlink="http://www.w3.org/1999/xlink" xlink:href="zookeys-513-065-g002.jpg" position="float" orientation="portrait" xlink:type="simple" id="oo_47242.jpg"/></fig><fig id="F3" position="float" orientation="portrait"><label>Figures 17–18.</label><caption><p>Distribution of the Australian <italic><tp:taxon-name><tp:taxon-name-part taxon-name-part-type="genus">Allograpta</tp:taxon-name-part></tp:taxon-name></italic> species: <bold>17</bold> <italic><tp:taxon-name><tp:taxon-name-part taxon-name-part-type="genus">Allograpta</tp:taxon-name-part> <tp:taxon-name-part taxon-name-part-type="species">alamacula</tp:taxon-name-part></tp:taxon-name></italic> (pink circles) and <italic><tp:taxon-name><tp:taxon-name-part taxon-name-part-type="genus">Allograpta</tp:taxon-name-part> <tp:taxon-name-part taxon-name-part-type="species">australensis</tp:taxon-name-part></tp:taxon-name></italic> (green inverted triangles) <bold>18</bold> <italic><tp:taxon-name><tp:taxon-name-part taxon-name-part-type="genus">Allograpta</tp:taxon-name-part> <tp:taxon-name-part taxon-name-part-type="species">terraenovae</tp:taxon-name-part></tp:taxon-name></italic> sp. n. (orange triangles) and <italic><tp:taxon-name><tp:taxon-name-part taxon-name-part-type="genus">Allograpta</tp:taxon-name-part> <tp:taxon-name-part taxon-name-part-type="species">notiale</tp:taxon-name-part></tp:taxon-name></italic> (blue circles).</p></caption><graphic xmlns:xlink="http://www.w3.org/1999/xlink" xlink:href="zookeys-513-065-g003.jpg" position="float" orientation="portrait" xlink:type="simple" id="oo_47243.jpg"/></fig></tp:treatment-sec></tp:taxon-treatment>
